# Supplementary material for: Endowing universal CAR T-cell with immune-evasive properties using TALEN-gene editing
Source: Nat Commun. 2022 Jun 30;13:3453. doi: 10.1038/s41467-022-30896-2 (PMC9247096; doi:10.1038/s41467-022-30896-2)
Supplement: Supplementary file 3 — Source Data [file 41467_2022_30896_MOESM3_ESM.xlsx]

## Sheet: Fig 1d 
1d LEFT				1d RIGHT
Donor ID#	Subpopulation	Frequency of subpopulation (%)		Donor ID#	Subpopulation	Frequency of subpopulation (%)
Donor T1	TCRαβ(-) HLA-ABC(-)	86		Donor T7	TCRαβ(-) HLA-ABC(-)	96.6
Donor T2		89		Donor T8		92.6
Donor T3		82		Donor T9		92
Donor T4		84		Donor T10		93.9
Donor T5		88		Donor T11		73.8
Donor T6		88		Donor T12		89.6
Donor T1	TCRαβ(-) HLA-ABC(-) CARCD22(+)	56		Donor T13		92.8
Donor T2		68		Donor T7	TCRαβ(-) HLA-ABC(-) CARCD123(+)	70.0253
Donor T3		81		Donor T8		58.9306
Donor T4		78		Donor T9		50.3424
Donor T5		66		Donor T10		70.9884
Donor T6		56		Donor T11		59.4385
Donor T1	TCRαβ(-) HLA-ABC(-) HLA-E(+)	63		Donor T12		65.856
Donor T2		68		Donor T13		70.3702
Donor T3		72		Donor T7	TCRαβ(-) HLA-ABC(-) HLA-E(+)	92.3496
Donor T4		75		Donor T8		85.3772
Donor T5		60		Donor T9		79.304
Donor T6		61		Donor T10		72.2091
Donor T1	TCRαβ(-) HLA-ABC(-) CARCD22(+) HLA-E(+)	35		Donor T11		65.0178
Donor T2		46		Donor T12		76.5184
Donor T3		58		Donor T13		89.7376
Donor T4		58		Donor T7	TCRαβ(-) HLA-ABC(-) CARCD123(+) HLA-E(+)	66.9442
Donor T5		39		Donor T8		54.3341
Donor T6		34		Donor T9		43.3951
				Donor T10		54.5901
				Donor T11		52.3653
				Donor T12		56.241
				Donor T13		68.048

## Sheet: Fig 2a
Fig 2a
Dataset 1 (first version of the manuscript)
	RAJI (Target)										RAJI (Target)										RAJI (Target)
	∆TRACCAR22 (Effector)										∆TRACCAR22∆B2M (Effector)										∆TRACCAR22∆B2MHLAE (Effector)
	E:T ratios										E:T ratios										E:T ratios
T cell Donor ID #	20:1	10:1	5:1	2.5	1	0.5	0			T cell Donor ID #	20:1	10:1	5:1	2.5	1	0.5	0			T cell Donor ID #	20:1	10:1	5:1	2.5	1	0.5	0
Donor 1	49	175	567	2137	16899	47252	213309			Donor 1	125	180	707	4976	25284	60028	213309			Donor 1	69	192	809	3814	26804	56369	213309
	38	112	365	1799	14113	42385	206718				140	210	715	4143	22276	58731	206718				125	166	540	3144	24705	53377	206718
Donor 2	125	163	427	2339	16446	58010	171159			Donor 2	563	2983	8660	25524	67719	107820	171159			Donor 2	78	239	961	3213	22935	59612	171159
	102	254	519	2268	16122	59416	185312				636	2125	9074	23357	68048	97799	185312				95	187	619	2883	22565	57042	185312
Donor 3	158	210	817	4237	30326	70652	166716			Donor 3	768	2194	5795	20291	55563	91900	166716			Donor 3	208	440	1261	7068	31102	68494	166716
	136	170	782	4032	27388	72652	166527				888	2320	5986	21161	57108	95396	166527				142	599	1276	5682	27621	63117	166527
Donor 4	374	704	2836	11139	47562	109391				Donor 4	360	751	2676	15122	55127	89891				Donor 4	3978	12735	31078	58012	88718	111639
	273	824	3475	15271	69087	109498					683	770	3243	17452	63346	93602					3427	14104	30588	57899	95419	112829
Donor 5	400	432	1861	10137	55724	112001				Donor 5	230	592	5356	19835	58388	102943				Donor 5	538	4453	13850	40788	84782	123441
	352	495	2398	9828	49954	112678					410	816	5356	18016	57582	99860					620	3778	12626	40802	89465	125421
Statistics
For each construct and each donor, the area under the curve was computed. The values obtained were compared between two constructs using a paired t-test
In vitro comparison for CD22 and B2M +/- HLAE (real area) :							In vitro comparison for CD22 and B2M +/- HLAE (E/T is category) :
∆TRACCAR22 against ∆TRACCAR22∆B2M : p-val = 0.11							∆TRACCAR22 against ∆TRACCAR22∆B2M : p-val = 0.16
∆TRACCAR22 against ∆TRACCAR22∆B2MHLAE : p-val = 0.17							∆TRACCAR22 against ∆TRACCAR22∆B2MHLAE : p-val = 0.12
∆TRACCAR22∆B2M against ∆TRACCAR22∆B2MHLAE : p-val = 0.66							∆TRACCAR22∆B2M against ∆TRACCAR22∆B2MHLAE : p-val = 0.93
Dataset 2 (revised version of the manuscript)
	E/T ratio									E/T ratio
Effector name	0.25/1	0.5/1	1/1	2.5/1	5/1	10/1	20/1	Technical replicate	T cell Donor ID #	0.25/1	0.5/1	1/1	2.5/1	5/1	10/1	20/1
ΔTRAC	-0.98	0	-1.04	0.5	0.55	3.31	4.24	Replicate 1	Donor 1	-0.0766667	0.0466667	-0.22	0.436667	0.99	4.05333	12.33
	0.75	0.14	0.38	0.81	1.42	4.85	6.75	Replicate 2	Donor 1
	0	0	0	0	1	4	26	Replicate 3	Donor 1
	0.2	0.21	1.05	-0.16	0.65	1.39	2.14	Replicate 1	Donor 2	0.0833333	0.556667	0.6	0.193333	0.493333	1.23667	1.89667
	0.02	0.39	0.76	0.49	0.22	1.17	2.05	Replicate 2	Donor 2
	0.03	1.07	-0.01	0.25	0.61	1.15	1.5	Replicate 3	Donor 2
	1.39	1.3	0.81	1.81	2.1	7.27	7.64	Replicate 1	Donor 3	0.703333	0.416667	0.716667	1.07333	1.71	6.71	7.91667
	0.02	-0.12	0.92	0.38	2.04	6.53	7.59	Replicate 2	Donor 3
	0.7	0.07	0.42	1.03	0.99	6.33	8.52	Replicate 3	Donor 3
ΔB2M	-0.53	0.46	0.49	1.89	1.4	7.35	11.24	Replicate 1	Donor 1	-0.0966667	0.323333	0.26	0.903333	2.14	7.46333	16.1533
	0.24	0.51	0.29	0.82	2.02	7.04	25.22	Replicate 2	Donor 1
	0	0	0	0	3	8	12	Replicate 3	Donor 1
	0.99	1.36	1.73	4.48	8.16	16.48	27.57	Replicate 1	Donor 2	0.516667	1.27	1.72667	5.19333	8.31	17.0833	28.8
	0.01	1.18	1.21	4.42	8.28	15.41	28.49	Replicate 2	Donor 2
	0.55	1.27	2.24	6.68	8.49	19.36	30.34	Replicate 3	Donor 2
	0.46	0.39	1.98	2.23	3.9	13.56	21.2	Replicate 1	Donor 3	-0.00333333	-0.0433333	1.59333	1.49	3.76	13.9867	19.5567
	-0.54	-0.61	1.82	1.51	3.71	13.25	18.87	Replicate 2	Donor 3
	0.07	0.09	0.98	0.73	3.67	15.15	18.6	Replicate 3	Donor 3
ΔTRACΔB2M	0.32	-0.11	0.27	-0.66	0.65	2	34.64	Replicate 1	Donor 1	0.126667	0	0.13	0.05	0.75	2.98333	23.6467
	0.06	0.11	0.12	0.81	1.6	3.95	9.3	Replicate 2	Donor 1
	0	0	0	0	0	3	27	Replicate 3	Donor 1
	-0.18	0.44	0.3	0.81	1.06	3.27	3.36	Replicate 1	Donor 2	0.323333	0.366667	0.28	0.956667	1.04	3.11	3.36
	0.4	0.16	0.52	1.04	1.22	3.24		Replicate 2	Donor 2
	0.75	0.5	0.02	1.02	0.84	2.82		Replicate 3	Donor 2
	-0.05	0.56	1.54	0.85	2.31	8.03	12.66	Replicate 1	Donor 3	0.436667	0.556667	1.05	0.72	2.19	8.03	17.16
	0.25	0.58	1.12	0.25	2.27	7.54	21.66	Replicate 2	Donor 3
	1.11	0.53	0.49	1.06	1.99	8.52		Replicate 3	Donor 3
∆TRACCAR22	6.42	11.37	17.54	24.78	27.27	26.06	31.43	Replicate 1	Donor 1	10.0967	10.6833	18.1533	27.8033	28.5167	28.67	30.6567
	10.87	10.68	18.92	28.63	29.28	29.95	31.54	Replicate 2	Donor 1
	13	10	18	30	29	30	29	Replicate 3	Donor 1
	9.75	13.91	20.4	26.8	33.05	34.27	27.77	Replicate 1	Donor 2	9.75333	12.22	18.35	29.5433	32.9733	34.23	27.77
	11.93	11.5	20.57	31.55	31.26	34.39		Replicate 2	Donor 2
	7.58	11.25	14.08	30.28	34.61	34.03		Replicate 3	Donor 2
	8.24	10.38	23.76	30.63	34.46	33.86	32.39	Replicate 1	Donor 3	8.105	9.115	23.49	28.195	35.34	33.88	32.39
	7.97	7.85	23.22	25.76	36.22	33.9		Replicate 2	Donor 3
								Replicate 3	Donor 3
ΔTRACCARCD22ΔB2M	7.42	10.24	17.36	28.63	30.39	31.23	25.95	Replicate 1	Donor 1	6.83333	10.3967	16.27	25.8967	29.8933	31.6	28.2233
	7.08	9.95	15.45	24.06	28.29	32.57	29.72	Replicate 2	Donor 1
	6	11	16	25	31	31	29	Replicate 3	Donor 1
	7.24	12.53	20.57	31.57	33.5	35.1	31.42	Replicate 1	Donor 2	6.85667	13.64	19.94	29.8167	32.1867	33.0667	31.42
	6.22	12.76	19.12	29.44	31.31	32.61		Replicate 2	Donor 2
	7.11	15.63	20.13	28.44	31.75	31.49		Replicate 3	Donor 2
	5.81	12.33	21.21	24.97	31.13	32.14	24.99	Replicate 1	Donor 3	5.99	11.9633	20.5	23.64	28.2967	31.36	26.1867
	6.57	11.56	21.22	24.87	29.75	30.56	25.94	Replicate 2	Donor 3
	5.59	12	19.07	21.08	24.01	31.38	27.63	Replicate 3	Donor 3
ΔTRACCARCD22ΔB2MHLAE	7.11	12.03	19.56	27.57	31.96	31.95	28.32	Replicate 1	Donor 1	7.28	12.61	20.2767	27.3733	30.4133	30.8667	29.63
	6.73	13.8	20.27	30.55	29.28	30.65	31.57	Replicate 2	Donor 1
	8	12	21	24	30	30	29	Replicate 3	Donor 1
	7.02	13.92	18.81	33.01	32.17	33.19	32.8	Replicate 1	Donor 2	7.51667	13.4233	19.7167	33.3433	32.7867	33.85	34.3
	7.84	14.11	18.7	34.31	33.8	34.41	34.24	Replicate 2	Donor 2
	7.69	12.24	21.64	32.71	32.39	33.95	35.86	Replicate 3	Donor 2
	9.2	12.39	20.11	22.16	28.79	31.65	30.36	Replicate 1	Donor 3	9.41667	12.8733	18.39	22.95	28.6367	30.6933	30.47
	8.92	10.22	18.34	25.32	28.75	33.32	30.15	Replicate 2	Donor 3
	10.13	16.01	16.72	21.37	28.37	27.11	30.9	Replicate 3	Donor 3
Mock	0.51	1.01	0.72	1.33	5.47	8.84	13.71	Replicate 1	Donor 1	0.983333	0.533333	1.23333	2.03	4.72	8.50333	16.21
	1.44	0.59	1.98	3.76	3.69	9.67	18.92	Replicate 2	Donor 1
	1	0	1	1	5	7	16	Replicate 3	Donor 1
	0.81	0.64	1.84	6.04	9.33	15.63	22.7	Replicate 1	Donor 2	0.47	1.4	2.33667	6.62333	9.64333	15.2033	23.4767
	0.27	1.37	2.22	5.11	8.23	16.26	24.39	Replicate 2	Donor 2
	0.33	2.19	2.95	8.72	11.37	13.72	23.34	Replicate 3	Donor 2
	1.79	0.29	2.16	4.56	6.88	14.29	25.16	Replicate 1	Donor 3	0.943333	0.573333	1.58	4.17333	6.15333	14.3133	24.71
	0.39	0.42	1.64	4.07	6.71	13.87	25.06	Replicate 2	Donor 3
	0.65	1.01	0.94	3.89	4.87	14.78	23.91	Replicate 3	Donor 3
	Frequency RAJI cell lysis (%)									Average Frequency RAJI cell lysis (%)
Statistics
For each construct and each donor, the area under the curve was computed. The values obtained were compared between two constructs using a paired t-test
In vitro comparison for CD22CAR (real area) :							In vitro comparison for CD22CAR (E/T is category) :
∆B2M against Mock : p-val = 0.68							∆B2M against Mock : p-val = 0.25
∆TRAC against Mock : p-val = 0.094							∆TRAC against Mock : p-val = 0.083
∆TRAC∆B2M against Mock : p-val = 0.19							∆TRAC∆B2M against Mock : p-val = 0.12
∆TRACCAR22 against Mock : p-val = 0.0031							∆TRACCAR22 against Mock : p-val = 0.00095
∆TRACCAR22∆B2M against Mock : p-val = 0.0096							∆TRACCAR22∆B2M against Mock : p-val = 0.0016
∆TRACCAR22∆B2MHLAE against Mock : p-val = 0.008							∆TRACCAR22∆B2MHLAE against Mock : p-val = 0.0027
∆TRACCAR22∆B2MHLAE against ∆TRACCAR22 : p-val = 0.9							∆TRACCAR22∆B2MHLAE against ∆TRACCAR22 : p-val = 0.84

## Sheet: Fig 2b
Fig 2b
Raw data
	MOLM13 (Target)										MOLM13 (Target)										MOLM13 (Target)										MOLM13 (Target)
	∆TRACCAR123 (Effector)										∆TRACCAR123∆B2M (Effector)										∆TRACCAR123∆B2MHLAE (Effector)										Mock (Effector)										MOLM13 (Target) alone	Mean Molm13 target alone
	E:T ratios										E:T ratios										E:T ratios										E:T ratios										1400000	1650400
T cell Donor ID #	10:1	5:1	2.5:1	1.3:1	0.6:1	0.3:1	0.15:1	0		T cell Donor ID #	10:1	5:1	2.5:1	1.3:1	0.6:1	0.3:1	0.15:1	0		T cell Donor ID #	10:1	5:1	2.5:1	1.3:1	0.6:1	0.3:1	0.15:1	0		T cell Donor ID #	10	5	2.5	1.25	0.625	0.3125	0.15625	0			1746000
Donor 1	383599	450713	524505	739000	1200000	1478000		1746000		Donor 1	364430	420766	566095	766306	1283000	1485000		1746000		Donor 1	372085	406801	587144	663484	1224000	1517000		1746000		Donor 1	1731000	1711000	1734000	1751000	1691000	1640000		1746000			1733000
Donor 2	361632	339917	314580	349555	593781	761642	1063000	1733000		Donor 2	260313	272857	330003	357314	622855	564976	1193000	1733000		Donor 2	234577	269302	273924	335529	506074	603705	1139000	1733000		Donor 2	964761	1230000	1534000	1633000	1764000	1799000	1820000	1733000			1790000
Donor 3	257929	261580	254208	299407	411940	672048	1065000	1790000		Donor 3	258281	264942	281648	392646	637990	942063	1250000	1790000		Donor 3	275495	277712	301710	427617	727534	1025000	1299000	1790000		Donor 3	1423000	1712000	1876000	1908000	1821000	1752000	1751000	1790000			1583000
	Luminescence (a.u)										Luminescence (a.u)										Luminescence (a.u)										Luminescence (a.u)										Luminescence (a.u)
Statistics
For each construct and each donor, the area under the curve was computed. The values obtained were compared between two constructs using a paired t-test
In vitro comparison for CD123 and B2M +/- HLAE (real area) :					In vitro comparison for CD123 and B2M +/- HLAE (E/T is category) :
∆TRACCAR123 against ∆TRACCAR123∆B2M : p-val = 0.83					∆TRACCAR123 against ∆TRACCAR123∆B2M : p-val = 0.6
∆TRACCAR123 against ∆TRACCAR123∆B2MHLAE : p-val = 0.81					∆TRACCAR123 against ∆TRACCAR123∆B2MHLAE : p-val = 0.74
∆TRACCAR123∆B2M against ∆TRACCAR123∆B2MHLAE : p-val = 0.79					∆TRACCAR123∆B2M against ∆TRACCAR123∆B2MHLAE : p-val = 0.92
Mock against ∆TRACCAR123 p-val = 0.013					Mock against ∆TRACCAR123 : p-val = 0.019
Mock against ∆TRACCAR1233∆B2M : p-val = 0.0089					Mock against ∆TRACCAR123∆B2M : p-val = 0.014
Mock against ∆TRACCAR1233∆B2MHLAE : p-val = 0.0068					Mock against ∆TRACCAR123∆B2MHLAE : p-val = 0.011
Processed data
	MOLM13 (Target)										MOLM13 (Target)										MOLM13 (Target)										MOLM13 (Target)
	∆TRACCAR123 (Effector)										∆TRACCAR123∆B2M (Effector)										∆TRACCAR123∆B2MHLAE (Effector)										Mock (Effector)
	E:T ratios										E:T ratios										E:T ratios										E:T ratios
T cell Donor ID #	10:1	5:1	2.5:1	1.3:1	0.6:1	0.3:1	0.15:1	0		T cell Donor ID #	10:1	5:1	2.5:1	1.3:1	0.6:1	0.3:1	0.15:1	0		T cell Donor ID #	10:1	5:1	2.5:1	1.3:1	0.6:1	0.3:1	0.15:1	0		T cell Donor ID #	10	5	2.5	1.25	0.625	0.3125	0.15625	0
Donor 1	76.7572	72.6907	68.2195	55.223	27.2904	10.446		-5.79254		Donor 1	77.9187	74.5052	65.6995	53.5685	22.2613	10.0218		-5.79254		Donor 1	77.4549	75.3514	64.4241	59.7986	25.8362	8.08289		-5.79254		Donor 1	-4.88366	-3.67184	-5.06544	-6.09549	-2.46001	0.63015		-5.79254
Donor 2	78.0882	79.404	80.9392	78.82	64.022	53.8511	35.5914	-5.00485		Donor 2	84.2273	83.4672	80.0047	78.3499	62.2604	65.7673	27.7145	-5.00485		Donor 2	85.7867	83.6826	83.4026	79.6698	69.3363	63.4207	30.9864	-5.00485		Donor 2	41.5438	25.4726	7.05284	1.05429	-6.88318	-9.00388	-10.2763	-5.00485
Donor 3	84.3717	84.1505	84.5972	81.8585	75.04	59.2797	35.4702	-8.45856		Donor 3	84.3504	83.9468	82.9346	76.209	61.3433	42.9191	24.2608	-8.45856		Donor 3	83.3074	83.173	81.719	74.0901	55.9177	37.8938	21.2918	-8.45856		Donor 3	13.7785	-3.73243	-13.6694	-15.6083	-10.3369	-6.15608	-6.09549	-8.45856
	Frequency of MOLM13 cells lysis (%)										Frequency of MOLM13 cells lysis (%)										Frequency of MOLM13 cells lysis (%)										Frequency of MOLM13 cells lysis (%)
Statistics
For each construct and each donor, the area under the curve was computed. The values obtained were compared between two constructs using a paired t-test
In vitro comparison for CD123 CAR (real area) :					In vitro comparison for CD123 CAR (E/T is category) :
∆TRACCARCD123 against Mock : p-val = 0.0098					∆TRACCARCD123 against Mock : p-val = 0.015
∆TRACCARCD123∆B2M against Mock : p-val = 0.0058					∆TRACCARCD123∆B2M against Mock : p-val = 0.011
∆TRACCARCD123∆B2MHLAE against Mock : p-val = 0.0041					∆TRACCARCD123∆B2MHLAE against Mock : p-val = 0.009
∆TRACCARCD123∆B2MHLAE against ∆TRACCAR123 : p-val = 0.81					∆TRACCARCD123∆B2MHLAE against∆TRACCARCD123 : p-val = 0.74

## Sheet: Fig 2d
Fig 2d
	Experimental groups
Days from leukemia challenge to death	Mock (N=7)	ΔTRACCAR (N=7)	ΔTRACCARΔB2M (N=9)	ΔTRACCARΔB2MHLAE (N=9)	Tumor only (N=7)
15					1
16					1
15					1
15					1
15					1
15					1
16					1
15	1
15	1
15	1
15	1
15	1
15	1
15	1
25		1
32		1
26		1
25		1
26		1
25		1
25		1
25			1
28			1
25			1
35			1
25			1
35			1
32			1
35			1
25			1
29				1
32				1
25				1
35				1
32				1
27				1
25				1
35				1
35				1
Median survival	15	25	28	32	15
1=deceased
Statistics
Tumor only vs Mock p = 0.1698
Tumor only vs ΔTRACCAR p = 0.0001
Tumor only vs ΔTRACCARΔB2M p < 0.0001
Tumor only vs ΔTRACCARΔB2MHLAE p < 0.0001
ΔTRACCAR vs ΔTRACCARΔB2M p = 0.1066
ΔTRACCAR vs ΔTRACCARΔB2MHLAE p = 0.0266
ΔTRACCARΔB2M vs ΔTRACCARΔB2MHLAE p = 0.7962
Mock vs ΔTRACCAR p = 0.0003

## Sheet: Fig 3c
Fig 3c LEFT
Engineered T-cell	NK donor ID #	T cell donor ID #	NK condition	Frequency of HLA ABC(-) HLA E(-) viable T-cells (%) at Day 3	Frequency of HLA ABC(-) HLA E(+) viable T-cells (%) at Day 3	Frequency of total HLA-ABC(-) viable T-cells (%) at Day 3	Relative frequency of HLA E(-) T-cells among total HLA ABC(-) T-cells at Day 3	Relative frequency of HLA E(+) T-cells among total HLA ABC(-) T-cells at Day 3	Ratio HLA-E(+) / HLA-E(-) among remaining HLA ABC(-) T-cells at Day 3
ΔTRACCAR22ΔB2MHLAE	NK3003228	T Donor 4311	-	36.9	31.7	68.9	0.535559	0.460087	0.859079
			+	8.98	37.9	47.2	0.190254	0.802966	4.22049
			-	36.4	32.9	69.6	0.522989	0.472701	0.903846
			+	9.67	37.5	47.5	0.203579	0.789474	3.87797
		T Donor 10891	-	31.2	18.9	50.6	0.616601	0.373518	0.605769
			+	6.72	23.9	30.8	0.218182	0.775974	3.55655
			-	31.6	20.8	52.5	0.601905	0.39619	0.658228
			+	5.89	22.7	28.8	0.204514	0.788194	3.85399
Fig 3c RIGHT
Engineered T-cell	NK donor ID #	T cell donor ID #	NK condition	Frequency of HLA ABC(-) HLA E(-) viable T-cells (%) at Day 3	Frequency of HLA ABC(-) HLA E(+) viable T-cells (%) at Day 3	Frequency of total HLA-ABC(-) viable T-cells (%) at Day 3	Relative frequency of HLA E(-) T-cells among total HLA ABC(-) T-cells at Day 3	Relative frequency of HLA E(+) T-cells among total HLA ABC(-) T-cells at Day 3	Ratio HLA-E(+) / HLA-E(-) among remaining HLA ABC(-) T-cells at Day 3
ΔTRACCAR123ΔB2MHLAE	NK3010053	1185	-	57.3	37.5	94.8	0.60443	0.39557	0.65445
			+	24.2	64.2	88.4	0.273756	0.726244	2.65289
		17116	-	37.6	54.1	91.7	0.410033	0.589967	1.43883
			+	6.7	73.4	80.1	0.0836454	0.916355	10.9552
	NK3006770	1185	-	56.8	37.3	94.1	0.603613	0.396387	0.65669
			+	34	52.2	86.2	0.394432	0.605568	1.53529
		17116	-	36.9	54.1	91	0.405495	0.594505	1.46612
			+	9.49	72.5	81.99	0.115746	0.884254	7.63962
	NK3008940	1185	-	57.7	36.8	94.5	0.610582	0.389418	0.637782
			+	66.7	2.07	68.77	0.9699	0.0301003	0.0310345
		17116	-	42.8	49.2	92	0.465217	0.534783	1.14953
			+	31.3	9.42	40.72	0.768664	0.231336	0.300958
	NK3006470	1185	-	57.8	36.8	94.6	0.610994	0.389006	0.636678
			+	36.2	47.2	83.4	0.434053	0.565947	1.30387
		17116	-	39.6	52.3	91.9	0.430903	0.569097	1.32071
			+	20.4	65.4	85.8	0.237762	0.762238	3.20588

## Sheet: Fig 3f
Fig 3f
Name of the experimental group	NK donor #	Technical replicate #	Fraction of remaining HLA-ABC(-) cells after three days of coculture with NK cells	AverageFraction of remaining HLA-ABC(-) cells after three days of coculture with NK cells
ΔTRACCARΔB2M Donor 5980	NK Donor 1	Technical replicate 1	0.303239	0.297037
		Technical replicate 2	0.290834
	NK Donor 2	Technical replicate 1	0.239835	0.223294
		Technical replicate 2	0.206754
	NK Donor 3	Technical replicate 1	0.554101	0.534804
		Technical replicate 2	0.515507
	NK Donor 4	Technical replicate 1	0.154376	0.155755
		Technical replicate 2	0.157133
	NK Donor 5	Technical replicate 1	0.177808	0.191592
		Technical replicate 2	0.205376
ΔTRACCARΔB2MHLAE Donor 5980	NK Donor 1	Technical replicate 1	0.270776	0.378096
		Technical replicate 2	0.485416
	NK Donor 2	Technical replicate 1	0.933407	0.935608
		Technical replicate 2	0.93781
	NK Donor 3	Technical replicate 1	0.976335	0.974683
		Technical replicate 2	0.973032
	NK Donor 4	Technical replicate 1	0.930105	0.926802
		Technical replicate 2	0.9235
	NK Donor 5	Technical replicate 1	0.935608	0.943313
		Technical replicate 2	0.951018

## Sheet: Fig 3g
Fig 3g
NK donor ID#	Frequency of NKG2A+ NK cells (%)	Frequency of NKG2C+ NK cells (%)	NKG2A/NKG2C donor status
NK donor 3035053	33.8	21	NKG2A>C
NK donor 3034772	34.2	40.9	NKG2C>A
NK donor 3003970	37.1	1.83	NKG2A>C
NK donor 3004129	32.65	1.59	NKG2A>C
NK donor 3006407	63.7	4.095	NKG2A>C
NK donor 3010053	40.4	2.43	NKG2A>C
NK donor 3006770	46.6	1.02	NKG2A>C
NK donor 3008940	34.2	15.2	NKG2A>C
NK donor 3007744	34.9	4.22	NKG2A>C
NK donor 3007586	67.8	2.23	NKG2A>C
NK donor 3006182	57.5	2.16	NKG2A>C
NK donor 3004609	48	1.68	NKG2A>C
NK donor 1	76.9	3.16	NKG2A>C
NK donor 2	20.4	69.2	NKG2C>A
NK donor 3	70.8	3.21	NKG2A>C
NK donor 4	73.9	7.92	NKG2A>C
NK donor 5	82.5	0.87	NKG2A>C

## Sheet: Fig 3h
Fig. 3h
NK donor ID #	Ratio of NKG2A+/NKG2C+ NK cell requencies (%)	Status
NK donor 3035053	1.60952	NKG2A>C
NK donor 3034772	0.836186	NKG2C>A
NK donor 3003970	20.2732	NKG2A>C
NK donor 3004129	20.5346	NKG2A>C
NK donor 3006407	15.5556	NKG2A>C
NK donor 3010053	16.6255	NKG2A>C
NK donor 3006770	45.6863	NKG2A>C
NK donor 3008940	2.25	NKG2A>C
NK donor 3007744	8.27014	NKG2A>C
NK donor 3007586	30.4036	NKG2A>C
NK donor 3006182	26.6204	NKG2A>C
NK donor 3004609	28.5714	NKG2A>C
NK donor 1	24.3354	NKG2A>C
NK donor 2	0.294798	NKG2C>A
NK donor 3	22.0561	NKG2A>C
NK donor 4	9.33081	NKG2A>C
NK donor 5	94.8276	NKG2A>C

## Sheet: Fig. 4b
Fig. 4b
	Raw Luminescence data				Days										Days
Legend	No NK	ET 2.5:1	NO NKs	2.5X CAR	0	1	2	3	4		No NK	ET 5:1	NO NKs	5X	0	1	2	3	4
ET = Effector (CAR T-cell) to target (raji cells) ratio				NO NK										NO NK
NKs1:1 = CAR T-cells to NK ratio = 1 (NK added at day 0)				∆TRACCAR	100000	3009	7211	8139	26064					∆TRACCAR	100000	588	1518	1564	8837
NKs1:2 = CAR T-cells to NK ratio = 0.5 (NK added at day 0)				∆TRACCAR∆B2M	100000	6648	27206	34699	96898					∆TRACCAR∆B2M	100000	739	2146	10212	53625
				∆TRACCAR∆B2MHLAE	100000	8226	28911	33436	93322					∆TRACCAR∆B2MHLAE	100000	549	4025	9767	41941
NKs1:1+ = CAR T-cells to NK ratio = 1 (NK added at day 1)				RAJI only	100000	135670	182487	127766	251552					RAJI only	100000	122191	187559	112509	285766
NKs1:2+ = CAR T-cells to NK ratio = 0.5 (NK added at day 1)
					0	1	2	3	4						0	1	2	3	4
Outliar due to an experimental error (rmoved from the dataset)	NK added at Day 0	ET 2.5:1	NKs 1:1	NK 1:1							NK added at Day 0	ET 5:1	NKs 1:1	NK 1:1
				∆TRACCAR	100000	183	1161	2614	7247					∆TRACCAR	100000	99	316	916	2290
				∆TRACCAR∆B2M	100000	1270	89253	136457	184499					∆TRACCAR∆B2M	100000	285	8022	5530	44053
				∆TRACCAR∆B2MHLAE	100000	503	7700	8930	38278					∆TRACCAR∆B2MHLAE	100000	53	469	472	13439
				RAJI + NK	100000	38713	98412	61880	188272					RAJI + NK	100000	11243	39173	23241	95240
					0	1	2	3	4						0	1	2	3	4
		ET 2.5:1	NKs 1:2	NK 1:2								ET 5:1	NKs 1:2	NK 1:2
				∆TRACCAR	100000	63	89474	168698	233182					∆TRACCAR	100000	51	514	797	4652
				∆TRACCAR∆B2M	100000	2089	74017	126766	166677					∆TRACCAR∆B2M	100000	144	22223	22296	68213
				∆TRACCAR∆B2MHLAE	100000	1092	16730	21198	54323					∆TRACCAR∆B2MHLAE	100000	83	1381	882	20935
				RAJI + NK	100000	22479	89084	79950	225799					RAJI + NK	100000	26450	72141	72454	172452
						no NK										no NK
					0	1	2	3	4						0	1	2	3	4
	NK added at Day 1	ET 2.5:1	NKs 1:1+	NK 1:1							NK added at Day 1	ET 5:1	NKs 1:1+	NK 1:1
				∆TRACCAR	100000	3115	1880	2024	4222					∆TRACCAR	100000	526	286	970	1009
				∆TRACCAR∆B2M	100000	5921	18574	57237	97828					∆TRACCAR∆B2M	100000	730	2965	5396	48914
				∆TRACCAR∆B2MHLAE	100000	3938	8755	3493	21850					∆TRACCAR∆B2MHLAE	100000	754	619	576	8129
				RAJI + NK	100000	99060	133874	70499	157087					RAJI + NK	100000	104134	114645	53952	133800
					0	1	2	3	4						0	1	2	3	4
		ET 2.5:1	NKs 1:2+	NK 1:2								ET 5:1	NKs 1:2+	NK 1:2
				∆TRACCAR	100000	3495	2578	3949	7275					∆TRACCAR	100000	592	517	1280	2290
				∆TRACCAR∆B2M	100000	4303	30346	82148	117866					∆TRACCAR∆B2M	100000	1051	4035	14897	82037
				∆TRACCAR∆B2MHLAE	100000	3516	9382	12631	36860					∆TRACCAR∆B2MHLAE	100000	723	1163	1132	12811
				RAJI + NK	100000	89932	150562	80835	181533					RAJI + NK	100000	117209	149986	82773	185099
	Processed data: Frequency of RAJI cells survival
	No NK	ET 2.5:1	NO NKs		Days						No NK	ET 5:1	NO NKs		Days
					0	1	2	3	4						0	1	2	3	4
				NO NKs										NO NKs
				∆TRACCAR	0	2.21788	3.95151	6.37024	10.3613					∆TRACCAR	0	0.481214	0.809345	1.39011	3.09239
				∆TRACCAR∆B2M	0	4.90013	14.9085	27.1582	38.5201					∆TRACCAR∆B2M	0	0.604791	1.14417	9.07661	18.7654
				∆TRACCAR∆B2MHLAE	0	6.06324	15.8428	26.1697	37.0985					∆TRACCAR∆B2MHLAE	0	0.449297	2.14599	8.68108	14.6767
	NK added at Day 0	ET 2.5:1	NKs 1:1		Days						NK added at Day 0	ET 5:1	NKs 1:1		Days
					day 0	day 1	day 2	day 3	day 4						0	1	2	3	4
				NK 1:1										NK 1:1
				∆TRACCAR	0	0.472709	1.17973	4.22431	3.84922					∆TRACCAR	0	0.880548	0.806678	3.94131	2.40445
				∆TRACCAR∆B2M	0	3.28055	90.6932	220.519	97.996					∆TRACCAR∆B2M	0	2.53491	20.4784	23.7942	46.2547
				∆TRACCAR∆B2MHLAE	0	1.29931	7.82425	14.4312	20.3312					∆TRACCAR∆B2MHLAE	0	0.471404	1.19725	2.03089	14.1107
		ET 2.5:1	NKs 1:2		Days							ET 5:1	NKs 1:2		Days
					0	1	2	3	4						0	1	2	3	4
				NK 1:2										NK 1:2
				∆TRACCAR	0	0.280262	100.438	211.004	103.27					∆TRACCAR	0	0.192817	0.712494	1.10001	2.69756
				∆TRACCAR∆B2M	0	9.29312	83.0867	158.557	73.8165					∆TRACCAR∆B2M	0	0.544423	30.805	30.7726	39.5548
				∆TRACCAR∆B2MHLAE	0	4.85787	18.78	26.5141	24.0581					∆TRACCAR∆B2MHLAE	0	0.3138	1.91431	1.21732	12.1396
	NK added at Day 1	ET 2.5:1	NKs 1:1+		Days						NK added at Day 1	ET 5:1	NKs 1:1+		Days
					0	1	2	3	4						0	1	2	3	4
				NK 1:1+										NK 1:1+
				∆TRACCAR	0	3.14456	1.40431	2.87096	2.68768					∆TRACCAR	0	0.505118	0.249466	1.79789	0.754111
				∆TRACCAR∆B2M	0	5.97719	13.8742	81.1884	62.2763					∆TRACCAR∆B2M	0	0.70102	2.58624	10.0015	36.5575
				∆TRACCAR∆B2MHLAE	0	3.97537	6.53973	4.95468	13.9095					∆TRACCAR∆B2MHLAE	0	0.724067	0.539928	1.06762	6.07549
		ET 2.5:1	NKs 1:2+		Days							ET 5:1	NKs 1:2+		Days
					0	1	2	3	4						0	1	2	3	4
				NK 1:2+										NK 1:2+
				∆TRACCAR	0	3.88627	1.71225	4.88526	4.00754					∆TRACCAR	0	0.505081	0.344699	1.5464	1.23718
				∆TRACCAR∆B2M	0	4.78473	20.1552	101.624	64.9281					∆TRACCAR∆B2M	0	0.896689	2.69025	17.9974	44.3206
				∆TRACCAR∆B2MHLAE	0	3.90962	6.23132	15.6257	20.3048					∆TRACCAR∆B2MHLAE	0	0.616847	0.775406	1.3676	6.92116
	Processed data: Frequency of RAJI cells killing
	No NK	ET 2.5:1	NO NKs		Days						No NK	ET 5:1	NO NKs		Days
					0	1	2	3	4						0	1	2	3	4
				NO NKs										NO NKs
				∆TRACCAR	0	97.7821	96.0485	93.6298	89.6387					∆TRACCAR	0	99.5188	99.1907	98.6099	96.9076
				∆TRACCAR∆B2M	0	95.0999	85.0915	72.8418	61.4799					∆TRACCAR∆B2M	0	99.3952	98.8558	90.9234	81.2346
				∆TRACCAR∆B2MHLAE	0	93.9368	84.1572	73.8303	62.9015					∆TRACCAR∆B2MHLAE	0	99.5507	97.854	91.3189	85.3233
	NK added at Day 0	ET 2.5:1	NKs 1:1		Days						NK added at Day 0	ET 5:1	NKs 1:1		Days
					0	1	2	3	4						0	1	2	3	4
				NK 1:1										NK 1:1
				∆TRACCAR	0	99.5273	98.8203	95.7757	96.1508					∆TRACCAR	0	99.1195	99.1933	96.0587	97.5955
				∆TRACCAR∆B2M	0	96.7194	9.30679	0	2.00402					∆TRACCAR∆B2M	0	97.4651	79.5216	76.2058	53.7453
				∆TRACCAR∆B2MHLAE	0	98.7007	92.1758	85.5688	79.6688					∆TRACCAR∆B2MHLAE	0	99.5286	98.8027	97.9691	85.8893
		ET 2.5:1	NKs 1:2		Days							ET 5:1	NKs 1:2		Days
					0	1	2	3	4						0	1	2	3	4
				NK 1:2										NK 1:2
				∆TRACCAR	0	99.7197	-0.437789	0	-3.26972					∆TRACCAR	0	99.8072	99.2875	98.9	97.3024
				∆TRACCAR∆B2M	0	90.7069	16.9133	0	26.1835					∆TRACCAR∆B2M	0	99.4556	69.195	69.2274	60.4452
				∆TRACCAR∆B2MHLAE	0	95.1421	81.22	73.4859	75.9419					∆TRACCAR∆B2MHLAE	0	99.6862	98.0857	98.7827	87.8604
	NK added at Day 1	ET 2.5:1	NKs 1:1		Days						NK added at Day 1	ET 5:1	NKs 1:1		Days
					day 0	day 1	day 2	day 3	day 4						0	1	2	3	4
				NK 1:1+										NK 1:1+
				∆TRACCAR	0	96.8554	98.5957	97.129	97.3123					∆TRACCAR	0	99.4949	99.7505	98.2021	99.2459
				∆TRACCAR∆B2M	0	94.0228	86.1258	18.8116	37.7237					∆TRACCAR∆B2M	0	99.299	97.4138	89.9985	63.4425
				∆TRACCAR∆B2MHLAE	0	96.0246	93.4603	95.0453	86.0905					∆TRACCAR∆B2MHLAE	0	99.2759	99.4601	98.9324	93.9245
		ET 2.5:1	NKs 1:2		Days							ET 5:1	NKs 1:2		Days
					day 0	day 1	day 2	day 3	day 4						0	1	2	3	4
				NK 1:2+										NK 1:2+
				∆TRACCAR	0	96.1137	98.2877	95.1147	95.9925					∆TRACCAR	0	99.4949	99.6553	98.4536	98.7628
				∆TRACCAR∆B2M	0	95.2153	79.8448	0	35.0719					∆TRACCAR∆B2M	0	99.1033	97.3097	82.0026	55.6794
				∆TRACCAR∆B2MHLAE	0	96.0904	93.7687	84.3743	79.6952					∆TRACCAR∆B2MHLAE	0	99.3832	99.2246	98.6324	93.0788

## Sheet: Fig 4d
Fig. 4d
Number of CARTs																		Number of RAJI cells
NO NK			Time (days)						NO NK			Time (days)						NO NK			Time (days)						NO NK			Time (days)
ET 2.5:1	NO NKs	2.5X	1	2	3	4			ET 5:1	NO NKs	5X	1	2	3	4			ET 2.5:1	NO NKs	2.5X	1	2	3	4			ET 5:1	NO NKs	5X	1	2	3	4
		NO NK									NO NK									NO NK									NO NK
		∆TRACCAR	92640	53320	69080	61440					∆TRACCAR	119560	87280	127680	87620					∆TRACCAR	13140	520	500	1280					∆TRACCAR	13840	260	480	600
		∆TRACCAR∆B2M	79680	30780	43320	42600					∆TRACCAR∆B2M	303820	63880	74760	56360					∆TRACCAR∆B2M	14020	720	1620	4320					∆TRACCAR∆B2M	22720	200	600	2020
		∆TRACCAR∆B2MHLAE	35560	23880	39000	41040					∆TRACCAR∆B2MHLAE	156340	42200	81680	49180					∆TRACCAR∆B2MHLAE	6620	720	880	3480					∆TRACCAR∆B2MHLAE	15140	240	480	880
		RAJI only	1000	500	3000	6280					raji only	800	440	1920	4060					raji only	48000	49980	191100	188000					raji only	30000	22580	86900	107860
NKs added on day 0			1	2	3	4			NKs added on day 0			1	2	3	4			NKs added on day 0									NKs added on day 0			1	2	3	4
ET 2.5:1	NKs 1:1	NK 1:1							ET 5:1	NKs 1:1	NK 1:1							ET 2.5:1	NKs 1:1		1	2	3	4			ET 5:1	NKs 1:1	NK 1:1
		∆TRACCAR	344120	77820	48900	105020					∆TRACCAR	242200	72500	56260	90800					NK 1:1									∆TRACCAR	12460	320	180	1100
		∆TRACCAR∆B2M	1340	920	1360	5000					∆TRACCAR∆B2M	103720	22500	4760	21680					∆TRACCAR	69380	500	400	2580					∆TRACCAR∆B2M	49080	580	60	2920
		∆TRACCAR∆B2MHLAE	65440	34060	34940	58000					∆TRACCAR∆B2MHLAE	179880	62980	61680	69740					∆TRACCAR∆B2M	22420	3240	4620	22320					∆TRACCAR∆B2MHLAE	28540	720	760	3860
																				∆TRACCAR∆B2MHLAE	33000	1500	1480	5660					No CART	18540	1360	1320	7400
																				No CART	24920	3300	10620	23280
			1	2	3	4						1	2	3	4															1	2	3	4
ET 2.5:1	NKs 1:2	NK 1:2							ET 5:1	NKs 1:2	NK 1:2							ET 2.5:1	NKs 1:2		1	2	3	4			ET 5:1	NKs 1:2	NK 1:2
		∆TRACCAR	5220	2260	2060	6000					∆TRACCAR	416400	137860	88320	94640					NK 1:2									∆TRACCAR	45360	600	560	1540
		∆TRACCAR∆B2M	23040	7060	5600	19200					∆TRACCAR∆B2M	63980	18240	14520	36560					∆TRACCAR	109520	6000	19940	67840					∆TRACCAR∆B2M	20300	1000	1120	8180
		∆TRACCAR∆B2MHLAE	61080	25400	29500	49500					∆TRACCAR∆B2MHLAE	138820	65640	34580	75700					∆TRACCAR∆B2M	18040	2000	2600	15260					∆TRACCAR∆B2MHLAE	22560	1160	640	5360
																				∆TRACCAR∆B2MHLAE	27120	1040	1780	6140					No CART	11440	3120	9080	14300
																				No CART	59660	7960	32760	61160
NKs added on day 1			1	2	3	4			NKs added on day 1			1	2	3	4			NKs added on day 1									NKs added on day 1			1	2	3	4
ET 2.5:1	NKs 1:1+	NK 1:1							ET 5:1	NKs 1:1+	NK 1:1							ET 2.5:1	NKs 1:1+		1	2	3	4			ET 5:1	NKs 1:1+	NK 1:1
		∆TRACCAR	150160	65040	65860	107160					∆TRACCAR	380940	164860	105380	115240					NK 1:1									∆TRACCAR	28600	660	380	980
		∆TRACCAR∆B2M	158480	18380	8020	25000					∆TRACCAR∆B2M	190640	23060	16100	22080					∆TRACCAR	29100	380	500	1980					∆TRACCAR∆B2M	11880	860	640	3520
		∆TRACCAR∆B2MHLAE	83020	33880	40600	50060					∆TRACCAR∆B2MHLAE	145860	76480	65920	80940					∆TRACCAR∆B2M	45560	2700	1600	12240					∆TRACCAR∆B2MHLAE	18460	800	460	2520
																				∆TRACCAR∆B2MHLAE	18680	960	1000	2820					No CART	48160	7480	11120	20980
																				No CART	46780	23960	51200	46740
			1	2	3	4						1	2	3	4															1	2	3	4
ET 2.5:1	NKs 1:2+	NK 1:2							ET 5:1	NKs 1:2+	NK 1:2							ET 2.5:1	NKs 1:2+		1	2	3	4			ET 5:1	NKs 1:2+	NK 1:2
		∆TRACCAR	233740	70560	46460	80820					∆TRACCAR	283000	119780	72760	132320					NK 1:2									∆TRACCAR	18460	480	120	1120
		∆TRACCAR∆B2M	127840	21220	7300	21980					∆TRACCAR∆B2M	204540	51840	26020	40580					∆TRACCAR	34340	640	380	1440					∆TRACCAR∆B2M	23660	1720	1860	12920
		∆TRACCAR∆B2MHLAE	49100	25400	24200	51720					∆TRACCAR∆B2MHLAE	104140	59760	67260	81120					∆TRACCAR∆B2M	33900	2000	2040	18000					∆TRACCAR∆B2MHLAE	11720	640	940	2480
																				∆TRACCAR∆B2MHLAE	9760	880	880	4440					No CART	44200	18280	35300	44160
																				No CART	29020	19700	85600	74760

[truncated: 15 more sheets: Fig.5a, Fig 5b, Fig 5d, Fig 5f, Fig 6b, Fig 6d, Sup Fig 1a, Sup Fig 1b, Sup Fig 2b, Sup Fig 2c, Sup Fig 3b, Sup Fig.4c, Sup Fig. 5c, Sup Fig 6b, Sup Fig 7c]
